# Supplementary material for: Effect of Intermittent Fasting on Cardiometabolic Health in the Chinese Population: A Meta-Analysis of Randomized Controlled Trials
Source: Nutrients. 2024 Jan 25;16(3):357. doi: 10.3390/nu16030357 (PMC10857210; doi:10.3390/nu16030357)
Supplement: Supplementary file 1 [file nutrients-16-00357-s001.zip]

Archive with 1 entries (1 files):
- nutrients-2796938-supplementary.pdf
